# Supplementary material for: Ovulation-Derived Fibronectin Promotes Peritoneal Seeding of High-Grade Serous Carcinoma Precursor Cells via Integrin β1 Signaling
Source: Cells. 2026 Jan 4;15(1):80. doi: 10.3390/cells15010080 (PMC12785380; doi:10.3390/cells15010080)
Supplement: Supplementary file 1 [file cells-15-00080-s001.zip]

Archive with 1 entries (1 files):
- cells-3960409-supplementary.pdf
